# Supplementary material for: Metabolic characterization of tumor-immune interactions by multiplexed immunofluorescence reveals spatial mechanisms of immunotherapy response in non-small cell lung carcinoma (NSCLC)
Source: Nat Commun. 2026 Feb 3;17:837. doi: 10.1038/s41467-026-68633-8 (PMC12868679; doi:10.1038/s41467-026-68633-8)
Supplement: Supplementary file 3 — Supplementary Data 1-3 [file 41467_2026_68633_MOESM3_ESM.xlsx]

## Sheet: Supplementary Table1
Supplementary Table 1: Deep Learning cell type rules
Cell Typing Rules	vimentin	cd45	cd3e	cd8	cd4	foxp3	cd57	cd20	cd21	cd11b	cd14	cd68	cd163		cd31		cd34		col4		sma		pancytokeratin		ecadherin		nakatpase		cd45ro		granzymeb		lag3		pd1		icos		g6pd
CD8 T cells	-1	2	1	1	0	-1	-1	0	0	0	-1	-1	0		-1		0		-1		-1		-1		-1		-1		2		2		2		2		2		-1
CD4 T cells	-1	2	1	0	1	0	-1	0	0	0	-1	-1	0		-1		0		-1		-1		-1		-1		-1		2		2		2		2		2		-1
CD4 T regs	-1	2	1	0	1	1	-1	0	0	0	-1	-1	0		-1		0		-1		-1		-1		-1		-1		2		-1		2		2		2		-1
B cells	-1	2	0	0	0	0	-1	1	2	0	-1	-1	0		-1		0		-1		-1		0		0		-1		2		0		0		-1		0		-1
Plasma cells	-1	1	0	0	0	0	-1	0	-1	0	-1	-1	0		1		0		-1		-1		-1		-1		-1		-1		-1		-1		0		0		-1
Macrophages	2	2	0	0	2	0	0	0	0	2	2	1	2		-1		0		-1		-1		0		0		-1		2		-1		0		0		0		-1
Granulocytes	-1	2	0	0	0	0	0	0	0	1	2	0	0		-1		0		-1		-1		0		0		-1		2		-1		0		0		0		2
Myeloid NOS	-1	2	0	0	2	0	0	0	0	0	1	0	0		0		0		0		0		0		0		0		2		0		0		0		0		-1
Immune NOS	1	1	0	0	0	0	-1	0	0	0	0	0	0		0		0		0		0		0		0		-1		-1		0		0		0		0		-1
Endothelial cells	-1	0	0	0	0	0	0	0	0	0	0	0	0		1		2		2		2		0		0		-1		0		0		0		0		0		-1
Fibroblasts	1	0	0	0	0	0	0	0	0	0	0	0	0		0		0		-1		0		0		0		0		0		0		0		0		0		-1
Myofibroblasts	-1	0	0	0	0	0	0	0	0	0	0	0	0		0		0		-1		1		0		0		0		0		0		0		0		0		-1
Tumor cells	-1	0	0	0	-1	0	0	0	-1	0	-1	0	0		0		0		-1		0		2		2		-1		0		0		0		-1		0		-1
Other cells	0	0	0	0	0	0	0	0	0	0	0	0	0		0		0		0		0		0		0		0		0		0		0		0		0		-1
Artifact cells	-1	-1	-1	-1	-1	1	-1	1	-1	1	1	-1	-1		-1		-1		-1		-1		-1		-1		1		1		-1		1		1		-1		1
2 = either one must be positive
1 = must be positive
0 = must be negative
(-1) = ignore
* 26 proteins were used for cell type determination, the rest were ignored for cell typing

## Sheet: Supplementary Table2
Supplementary Table 2: Clinical summary table
Characteristic	Female	Male	P value2
	N = 801	N = 861
Tissue Type			0.7
Adrenal metastasis	1 (1.3%)	1 (1.2%)
Axillary lymph node	1 (1.3%)	0 (0%)
Bone	1 (1.3%)	2 (2.3%)
Brain	8 (10%)	12 (14%)
Extra spinal metastasis (with bone)	1 (1.3%)	0 (0%)
Lymph node	9 (11%)	3 (3.5%)
Lung	43 (54%)	55 (64%)
Lung recurrence	0 (0%)	1 (1.2%)
Mediastinal lymph node	7 (8.8%)	5 (5.8%)
Metastatic Soft tissue from spine (with bone)	1 (1.3%)	2 (2.3%)
Neck lymph node	2 (2.5%)	1 (1.2%)
Pericardium	1 (1.3%)	0 (0%)
Pleura	1 (1.3%)	0 (0%)
Renal metastasis	0 (0%)	1 (1.2%)
Skin metastasis	1 (1.3%)	0 (0%)
Small bowel	1 (1.3%)	1 (1.2%)
Soft tissue	0 (0%)	1 (1.2%)
Supraclavicular lymph node	1 (1.3%)	1 (1.2%)
Tumor thoracic spine	1 (1.3%)	0 (0%)
Age at diagnosis or ICI	68 (63, 75)	66 (58, 76)	0.5
Sampled Pre or Post ICI			>0.9
Post	9 (11%)	8 (9.3%)
Post (acquired resistance)	2 (2.5%)	2 (2.3%)
Pre	69 (86%)	76 (88%)
Tobacco Use			0.3
Current	16 (20%)	15 (17%)
Former	51 (64%)	64 (74%)
Never	12 (15%)	7 (8.1%)
Unknown	1 (1.3%)	0 (0%)
Tumor Stage at Start of ICI Treatment Coarse			>0.9
Extensive	2 (2.5%)	2 (2.3%)
I	1 (1.3%)	0 (0%)
II	2 (2.5%)	4 (4.7%)
III	7 (8.8%)	7 (8.1%)
IV	68 (85%)	73 (85%)
Histology			0.7
Adenocarcinoma	56 (70%)	56 (65%)
Adenosquamous Carcinoma	2 (2.5%)	1 (1.2%)
Large-cell Carcinoma	3 (3.8%)	1 (1.2%)
Not specified	3 (3.8%)	4 (4.7%)
SCLC	2 (2.5%)	2 (2.3%)
Squamous Cell Carcinoma	14 (18%)	22 (26%)
RECIST Prior to ICI			0.027
CR	2 (2.8%)	1 (1.4%)
Not evaluable	2 (2.8%)	3 (4.1%)
PD	12 (17%)	27 (36%)
PR	25 (35%)	26 (35%)
SD	30 (42%)	17 (23%)
Unknown	9	12
ICI agent			>0.9
Atezolizumab	10 (13%)	12 (14%)
Atezolizumab and epacadostat	0 (0%)	1 (1.2%)
Carboplatin and nab-paclitaxel and atezolizumab	0 (0%)	1 (1.2%)
Carboplatin and paclitaxel and atezolizumab	0 (0%)	1 (1.2%)
Durvalumab	2 (2.5%)	2 (2.3%)
Durvalumab and tremelimumab	2 (2.5%)	3 (3.5%)
Nivolumab	34 (43%)	31 (36%)
Nivolumab and erlotinib	1 (1.3%)	0 (0%)
Nivolumab and ipilimumab	3 (3.8%)	5 (5.8%)
Pembrolizumab	28 (35%)	30 (35%)
Vital Status on last follow up			0.7
Alive	11 (29%)	11 (26%)
Dead	27 (71%)	32 (74%)
Unknown	42	43
BOR			0.3
CR	2 (2.6%)	1 (1.2%)
Not evaluable	2 (2.6%)	0 (0%)
PD	25 (32%)	35 (43%)
PR	19 (24%)	22 (27%)
SD	30 (38%)	24 (29%)
Unknown	2	4
1n (%); Median (Q1, Q3)
2Fisher's exact test; Wilcoxon rank sum test; Pearson's Chi-squared test

## Sheet: Supplementary Table3
Supplementary Table 3: Akoya antibodies used in PCF panel
Antibody	Barcode #	Cat No	Clone ID	Reporter Dye	Dilution	Cell type	Function	Note
ASCT2	BX331	0	0	750	1/200		Amino Acid Uptake	Akoya Custom
ATPA5	x	0	0	0	1/200		ATP Synthesis	Akoya Custom
CD11b	BX524	NA	NA	647	1/200	Granulocyte		Discontinued
CD14	BX037	4450047	AKYP0079	550	1/200	Monocyte
CD20	BX007	4450018	AKYP0049	750	1/200	B Cell
CD21	BX032	4450027	AKYP0061	550	1/200	Follicular Dendritic cell
CD31	BX001	4450017	AKYP0047	750	1/200	Endothelium
CD34	BX025	4250057	AKYP0088	550	1/200	Endothelium
CD3e	BX045	4550119	AKYP0062	647	1/200	T Cell
CD4	BX003	4550112	AKYP0048	647	1/200	CD4 T Cell
CD44	BX005	4450041	AKYP0073	550	1/200		T Cell, Tumor adhesion
CD45	BX021	4250099	AKYP0074	550	1/200	Lymphocyte
CD45RO	BX017	4550127	AKYP0059	647	1/200		Memory T Cell
CD68	BX015	4550113	AKYP0050	647	1/200		Macrophage
CD8	BX026	4250012	AKYP0028	550	1/200	CD8 T Cell
Citrate Synthase	BX076	0	0	750	1/200		TCA Cyle	Akoya Custom
Collagen IV	BX042	4550122	AKYP0083	647	1/200	Stromal ECM
CPT1A	BX500	0	0	647	1/200		FA Oxidation	Akoya Custom
E-cadherin	BX014	4250021	AKYP0057	550	1/200	Epithelial/Cancer
FOXP3	BX031	4550071	AKYP0102	647	1/200	Treg
G6PD	BX468	0	0	750	1/200		Glycolysis	Akoya Custom
GLUT1	B025	0	0	750	1/200		Glycolysis	Akoya Custom
Granzyme B	BX041	4250055	AKYP0086	550	1/200		Cytotoxic
HLA-A	BX004	4450046	AKYP0078	750	1/200		MHC I
ICOS	BX054	4550117	AKYP0090	647	1/200	CD4 Tfh
IDO1	BX027	4550123	AKYP0084	647	1/200		Tryptophan Depletion
Ki67	BX047	4450096	AKYP0052	750	1/200		Proliferation
LAG3	BX055	4550058	AKYP0089	647	1/200		Exhaustion
Pan-Cytokeratin	BX019	4450020	AKYP0053	750	1/200	Epithelial/Cancer
PD-1	BX046	4550038	AKYP0070	647	1/200		Exhaustion, CD4 Tfh
PD-L1	BX043	4550072	AKYP0103	647	1/200		Self-Tolerance, Immune Evasion
pNRFR2	BX002	0	0	550	1/200		Oxidative Stress Response	Akoya Custom
SMA	BX013	4450049	AKYP0081	750	1/200	Myofibroblasts
Vimentin	BX022	4450050	AKYP0082	750	1/200	Stromal Cell Intermediate filament
